# Supplementary material for: The Role of Dietary Habits, Night-Time Feeding and Oral Hygiene in Early Childhood Caries: A Retrospective Observational Study in 248 Children from Southern Italy
Source: Children (Basel). 2026 Mar 31;13(4):489. doi: 10.3390/children13040489 (PMC13115513; doi:10.3390/children13040489)
Supplement: Supplementary file 1 [file children-13-00489-s001.zip]

Archive with 1 entries (1 files):
- children-4199974-supplementary.pdf
